# Supplementary material for: Prolonged grief and insomnia symptoms in cancer-bereaved parents: a latent class analysis
Source: BMC Psychiatry. 2026 Mar 13;26:288. doi: 10.1186/s12888-026-07955-9 (PMC13063547; doi:10.1186/s12888-026-07955-9)
Supplement: Supplementary file 2 — Supplementary Material 2 [file 12888_2026_7955_MOESM2_ESM.odt]

Supplementary Figure 2. Plot probability estimates 2-class model
